# Supplementary material for: Heterologous Complementation of SPO11-1 and -2 Depends on the Splicing Pattern
Source: Int J Mol Sci. 2021 Aug 28;22(17):9346. doi: 10.3390/ijms22179346 (PMC8430568; doi:10.3390/ijms22179346)
Supplement: Supplementary file 1 [file ijms-22-09346-s001.zip]

Archive with 1 entries (1 files):
- ijms-1327431-SM-for publish.pdf
